# Supplementary material for: Neoadjuvant Immunotherapy-Based Treatment Versus Chemotherapy Alone in Resectable Locally Advanced dMMR/MSI-H Gastric Cancer: A Real-World Study with Meta-Analysis
Source: Cancers (Basel). 2026 Jun 22;18(12):2017. doi: 10.3390/cancers18122017 (PMC13297142; doi:10.3390/cancers18122017)
Supplement: Supplementary file 1 [file cancers-18-02017-s001.zip]

Archive with 1 entries (1 files):
- cancers-4352028-supplementary.pdf
